# Supplementary material for: GoPrime: Development of an In Silico Framework to Predict the Performance of Real-Time PCR Primers and Probes Using Foot-and-Mouth Disease Virus as a Model
Source: Pathogens. 2020 Apr 20;9(4):303. doi: 10.3390/pathogens9040303 (PMC7238122; doi:10.3390/pathogens9040303)
Supplement: Supplementary file 1 [file pathogens-09-00303-s001.zip]

Archive with 5 entries (4 files):
- pathogens-739809-supplementary/
- pathogens-739809-supplementary/Supplementary data_1.docx
- pathogens-739809-supplementary/Supplementary data_2.docx
- pathogens-739809-supplementary/Supplementary data_3.docx
- pathogens-739809-supplementary/Supplementary data_4.docx
